# Supplementary material for: Functional Characterization of the Lysosomal Peptide/Histidine Transporter PHT1 (SLC15A4) by Solid Supported Membrane Electrophysiology (SSME)
Source: Biomolecules. 2024 Jun 28;14(7):771. doi: 10.3390/biom14070771 (PMC11275134; doi:10.3390/biom14070771)
Supplement: Supplementary file 1 [file biomolecules-14-00771-s001.zip]

Archive with 1 entries (1 files):
- biomolecules-3073090-supplementary.pdf
